# Supplementary material for: Genetic insights into Cyphocharax magdalenae (Characiformes: Curimatidae): Microsatellite loci development and population analysis in the Cauca River, Colombia
Source: PLoS One. 2024 Apr 16;19(4):e0302273. doi: 10.1371/journal.pone.0302273 (PMC11020439; doi:10.1371/journal.pone.0302273)
Supplement: S1 Table — First row indicates respectively: Number of loci, Number of individuals, Number of sampling sections, Sample size for five sections. Third row indicates respectively: Sample ID, Sampling section, Genetic stock, Locus name for 14 loci. (XLSX) [file pone.0302273.s001.xlsx]

## Sheet: Cyphocharax Genotypes
14	324	5	45	94	77	37	71
			S4	S5	S6	S7	S8
Sample ID	Sector	Genetic Stock	Cym19		Cym4		Cym3		Cym29		Cym25		Cym7		Cym24		Cym14		Cym8		Cym30		Cym11		Cym6		Cym18		Cym26
UN1333	S4	2	197	205	262	262	224	252	210	214	110	110	147	150	256	268	235	235	0	0	196	208	284	292	272	300	245	249	137	161
UN1334	S4	2	177	185	230	238	224	224	210	218	142	154	144	159	256	256	247	295	284	308	200	208	304	304	272	272	209	221	133	149
UN1335	S4	2	193	197	266	274	224	224	206	210	142	162	165	165	262	262	263	311	240	260	196	208	292	304	236	276	201	201	153	157
UN1336	S4	2	177	181	230	250	224	232	206	210	134	166	117	117	253	253	271	315	248	284	196	200	284	292	252	288	209	217	137	137
UN1338	S4	2	173	189	266	270	224	228	206	218	106	106	156	168	265	289	327	331	280	328	196	200	304	308	244	272	221	225	137	137
UN1339	S4	2	185	197	270	282	260	260	214	214	110	110	153	174	295	310	283	319	284	288	196	212	304	308	252	276	205	205	137	161
UN1340	S4	2	181	189	254	254	224	240	210	214	110	110	144	147	271	298	271	295	276	276	196	212	284	304	292	296	221	257	137	149
UN1341	S4	2	185	193	250	270	224	240	214	222	122	126	150	162	283	295	263	287	0	0	200	200	284	304	236	272	209	209	141	153
UN1342	S4	1	173	185	274	290	256	260	210	218	142	142	150	162	256	262	275	331	260	260	196	204	300	304	224	252	201	209	133	173
UN1400	S4	2	185	189	254	270	224	232	210	218	110	110	144	150	256	256	267	275	280	292	196	208	292	296	260	292	197	241	145	149
UN1401	S4	2	181	193	262	270	224	248	210	214	118	118	141	150	283	292	299	299	268	268	200	200	296	296	264	272	193	193	137	165
UN1402	S4	1	181	185	274	278	224	224	206	206	118	134	138	138	289	292	263	287	264	264	196	224	284	304	252	252	209	213	165	173
UN1403	S4	2	185	193	258	278	228	232	206	218	154	178	150	159	265	280	267	295	248	256	208	212	296	304	244	272	201	225	145	153
UN1404	S4	2	193	201	266	270	232	232	210	218	142	142	135	135	256	262	243	279	260	276	184	208	292	292	276	284	221	249	137	161
UN1405	S4	2	197	201	246	278	228	256	198	210	122	134	135	144	310	316	0	0	256	280	196	200	304	304	252	280	201	213	133	149
UN1407	S4	2	185	185	262	290	228	232	206	218	110	118	144	150	274	292	275	279	280	280	200	204	304	304	244	268	221	225	137	161
UN1408	S4	2	185	193	266	286	224	224	202	210	134	134	165	168	0	0	279	311	280	280	200	208	284	296	264	272	221	261	157	181
UN1409	S4	2	185	189	250	250	224	228	206	206	110	118	132	132	289	292	307	307	256	256	200	212	292	304	272	272	197	257	137	149
C14207	S4	1	173	185	246	278	224	232	206	206	106	158	147	150	265	298	239	299	264	280	204	208	284	308	248	248	217	245	133	157
C14208	S4	1	181	185	254	278	224	232	210	218	114	126	141	141	274	304	303	303	268	280	196	204	296	300	244	252	205	245	145	153
C14209	S4	2	181	189	270	270	224	240	202	206	114	134	168	177	277	289	299	315	228	276	208	228	304	304	268	268	205	213	157	165
C14210	S4	2	173	197	254	270	228	232	206	214	122	134	117	117	265	268	303	307	292	296	196	212	292	304	224	252	201	217	153	161
C14211	S4	1	181	193	258	266	224	224	206	210	122	134	153	162	286	295	279	283	240	240	200	208	292	300	252	252	201	209	133	169
C14212	S4	1	165	181	266	278	228	232	214	214	122	158	114	141	253	301	303	303	256	308	196	212	292	300	248	252	201	205	153	185
C14213	S4	1	185	209	258	290	232	232	206	206	122	158	144	162	262	307	243	243	256	280	200	200	304	304	248	272	213	265	157	157
C14214	S4	1	177	185	266	270	224	232	206	206	126	198	120	153	286	292	283	315	280	304	196	196	300	300	252	304	221	245	149	157
C14215	S4	2	189	209	246	254	240	256	194	214	106	118	147	168	277	289	311	327	260	280	196	200	304	304	272	288	197	217	137	165
UN380	S4	1	185	189	258	258	224	228	202	206	114	118	111	111	274	292	275	287	248	296	200	204	288	288	252	252	193	233	157	173
UN381	S4	1	185	225	258	270	224	244	198	206	114	114	135	153	253	295	335	339	256	288	196	236	300	304	240	272	221	221	153	161
UN383	S4	1	185	189	254	254	224	228	206	210	138	158	147	186	286	301	255	291	240	256	196	200	300	300	244	312	221	229	165	173
UN384	S4	1	181	185	266	290	224	232	194	202	114	134	141	156	289	298	267	287	284	300	208	220	300	300	244	260	185	225	157	169
UN385	S4	1	189	189	230	258	224	224	202	210	114	114	129	165	286	298	307	343	256	268	200	212	300	300	252	280	257	257	149	181
UN386	S4	1	157	197	246	254	228	232	206	206	150	166	141	144	262	301	287	295	296	296	204	216	288	300	248	284	209	217	125	169
UN387	S4	1	173	209	274	286	220	224	194	214	114	154	156	156	253	292	307	351	248	256	196	200	280	300	224	284	205	217	133	161
UN388	S4	1	181	193	242	254	228	256	194	222	114	118	132	141	253	310	243	303	296	320	196	212	288	300	292	292	185	289	153	165
UN389	S4	1	185	193	266	290	224	232	206	206	114	130	147	162	259	307	295	319	244	260	196	204	292	300	252	252	201	209	133	169
UN390	S4	1	181	189	262	274	224	224	206	206	138	154	159	162	295	313	271	287	248	280	196	196	280	288	264	268	205	221	133	165
UN391	S4	1	165	177	258	258	224	228	206	210	114	146	132	162	253	283	303	307	280	284	196	208	288	300	252	264	201	221	157	169
UN392	S4	1	189	217	254	266	232	240	202	210	130	162	141	156	262	298	267	311	264	268	196	196	288	300	272	276	197	257	153	181
UN393	S4	1	193	205	254	290	212	240	206	210	134	158	141	180	289	289	295	331	252	320	196	200	280	280	244	268	205	225	161	169
UN394	S4	1	181	201	258	258	224	232	198	226	130	146	162	186	253	307	267	291	244	292	196	200	288	300	0	0	209	233	125	133
UN395	S4	1	165	181	254	266	224	228	202	222	170	178	138	186	250	271	307	307	256	296	196	204	280	300	260	284	225	225	165	169
UN396	S4	1	181	185	250	262	0	0	198	206	114	114	150	156	262	292	267	323	260	280	196	200	280	304	276	292	241	245	133	161
UN397	S4	1	181	189	254	258	224	232	206	210	114	146	159	180	250	274	275	287	248	256	200	212	280	288	252	268	209	209	133	133
UN398	S4	1	177	197	258	274	228	232	206	214	114	114	120	141	298	319	303	315	236	256	196	196	300	300	252	264	205	205	161	161
C13025	S5	1	193	209	262	266	224	232	210	214	114	150	144	162	259	289	291	315	288	328	200	208	304	312	252	252	213	221	153	153
C13026	S5	2	173	189	250	258	224	236	202	206	118	130	141	153	253	301	235	235	240	268	200	216	292	292	260	272	221	285	153	161
C13027	S5	2	185	189	246	266	224	264	206	210	150	154	147	156	304	316	251	319	252	272	196	196	284	292	248	248	209	221	153	161
C13028	S5	1	181	181	266	270	248	248	202	206	142	198	153	183	256	259	247	291	272	280	196	208	300	300	280	284	197	205	133	157
C13029	S5	1	181	189	270	270	228	236	194	206	114	150	120	150	253	283	239	315	256	300	200	204	292	300	260	272	209	225	165	165
C13030	S5	1	181	189	258	282	232	232	206	206	106	166	138	165	250	262	307	339	240	252	196	200	280	288	268	272	225	277	153	173
C13031	S5	2	189	197	254	274	224	240	206	210	110	118	147	147	277	292	287	327	260	260	208	212	284	308	252	256	201	201	157	161
C13032	S5	2	181	193	274	278	224	224	206	214	126	186	153	159	274	319	307	307	264	264	196	208	284	304	284	292	201	205	137	173
C13033	S5	2	165	181	270	274	224	232	210	218	118	126	147	180	256	304	291	291	288	292	200	212	284	292	248	268	209	209	153	165
C13246	S5	1	185	193	242	262	224	224	206	206	114	126	159	159	301	310	271	295	244	244	196	196	288	288	252	304	201	213	157	169
C13248	S5	1	165	193	258	274	220	232	194	210	130	134	120	141	301	307	291	331	248	284	184	196	280	288	244	288	209	213	177	185
C13249	S5	2	181	197	250	274	232	232	210	210	110	142	168	168	286	286	275	295	264	292	196	212	292	300	252	260	221	221	153	173
C13250	S5	1	181	181	242	246	224	224	210	210	114	158	144	165	253	298	255	283	240	284	188	200	288	300	260	276	209	213	153	185
C13251	S5	1	197	209	254	258	224	232	198	206	114	146	114	162	253	259	315	335	228	312	196	200	296	300	252	292	205	209	161	161
C13252	S5	2	193	193	266	286	224	232	206	218	110	122	162	165	265	292	299	311	256	256	204	212	292	304	280	280	225	233	141	189
C13253	S5	2	185	185	262	266	224	228	206	214	130	154	117	153	295	298	307	327	248	256	188	208	292	292	264	268	205	209	161	165
C13254	S5	1	185	185	258	258	224	228	202	210	146	198	141	153	286	298	275	331	256	272	200	200	308	308	248	264	193	209	153	157
C13255	S5	2	185	185	262	282	224	232	210	214	138	182	153	159	265	313	271	287	244	296	196	200	304	308	240	248	209	209	137	181
C13312	S5	1	185	185	262	266	232	252	202	206	118	130	144	150	253	319	263	283	276	276	0	0	300	304	248	276	201	213	133	133
C13313	S5	1	185	209	274	282	224	232	206	210	106	114	144	144	253	298	235	327	280	292	196	196	292	300	268	268	209	229	141	161
C13314	S5	1	173	189	266	274	224	224	202	206	130	182	132	159	310	313	291	315	276	328	196	212	300	300	276	288	201	221	133	157
C13315	S5	2	193	193	238	258	224	232	194	214	114	138	156	177	301	307	291	307	272	292	188	200	304	304	252	272	209	209	157	189
C13316	S5	1	185	201	246	270	228	260	202	202	114	138	135	156	280	286	231	315	252	296	196	204	288	300	244	252	233	269	133	197
C13317	S5	1	197	201	254	266	224	232	206	214	138	154	147	165	259	259	275	287	248	280	204	204	292	292	296	304	225	225	157	157
C13325	S5	2	0	0	266	266	224	232	210	222	118	122	129	168	286	292	267	291	284	292	188	208	292	308	244	264	205	209	149	153
C13326	S5	1	181	185	258	278	0	0	206	218	134	178	138	174	271	271	227	311	284	284	196	200	300	300	252	272	221	261	133	185
C13327	S5	2	181	189	238	254	224	224	210	222	118	186	153	156	265	277	247	303	292	304	208	212	304	304	252	272	197	205	137	153
C13377	S5	1	185	197	230	258	224	232	206	226	114	130	141	141	271	295	271	271	248	272	204	224	280	288	0	0	205	229	149	161
C13378	S5	1	181	189	258	274	224	240	206	222	114	134	141	141	286	304	299	303	248	288	200	208	300	300	248	252	225	237	153	157
C13379	S5	1	181	209	274	274	224	232	194	210	114	130	141	153	262	298	259	295	236	240	0	0	300	300	272	272	201	205	133	133
C13380	S5	1	177	197	266	266	232	244	206	210	114	170	138	153	268	310	275	315	248	268	196	200	300	300	252	272	209	213	133	153
C13381	S5	1	189	193	246	254	228	236	202	214	122	142	123	141	283	289	263	287	256	292	200	204	288	304	244	288	261	273	133	169
C13382	S5	1	181	185	270	270	228	228	202	206	130	162	138	141	253	271	283	287	332	332	196	208	280	292	264	284	225	225	125	153
C13383	S5	2	181	213	282	282	224	232	202	210	110	166	168	171	289	298	287	303	260	268	196	200	284	292	244	248	229	265	137	153
C13384	S5	1	173	181	0	0	224	244	210	214	114	138	111	135	274	274	263	291	252	252	196	200	300	300	248	288	209	213	133	153
C13385	S5	2	181	189	258	262	224	232	206	214	106	122	138	174	286	298	307	319	236	256	196	208	284	292	252	256	201	201	137	161
C13386	S5	1	173	177	250	266	232	244	206	210	134	174	141	171	283	307	295	299	232	248	200	208	288	300	248	304	221	221	133	161
C14075	S5	1	193	225	254	266	224	232	206	210	126	138	144	150	253	289	267	287	256	280	196	200	300	300	248	248	197	209	133	153
C14076	S5	1	181	193	250	254	224	224	206	210	114	170	141	144	289	292	279	279	288	308	200	212	280	304	272	284	209	225	133	149
C14077	S5	1	189	197	250	250	224	224	210	210	114	138	153	153	256	283	271	331	300	300	204	204	292	304	240	260	209	225	133	133
C14078	S5	1	181	185	254	262	224	260	210	214	134	142	114	114	292	298	271	283	276	320	196	236	304	304	272	292	205	229	173	185
C14079	S5	2	193	193	250	278	228	232	214	222	114	174	159	171	283	283	291	323	240	284	196	200	292	292	284	284	209	261	137	161
C14080	S5	2	181	185	254	270	224	232	202	206	118	130	117	129	253	289	263	271	248	264	196	208	304	308	284	304	189	205	161	161
C14081	S5	2	189	189	250	266	224	228	198	214	118	158	126	150	304	304	267	287	256	256	196	196	284	304	252	272	209	237	149	165
C14082	S5	2	193	201	242	250	228	240	202	222	118	154	159	177	256	289	287	335	280	300	196	200	292	304	272	292	209	225	137	137
C14083	S5	2	181	189	282	282	224	224	210	210	134	146	150	168	265	280	275	303	268	280	196	200	284	304	272	272	241	261	137	157
UN1143	S5	2	185	189	246	278	224	232	206	214	130	162	147	153	262	283	271	291	316	316	200	200	292	304	248	248	221	261	137	137
UN1144	S5	2	181	181	250	270	232	256	214	218	138	154	141	165	259	289	291	295	260	260	196	208	292	304	272	272	205	225	137	177
UN1146	S5	2	181	185	258	270	228	236	210	214	118	166	156	195	256	283	279	339	240	260	196	208	304	304	248	264	225	237	137	137
UN1147	S5	2	181	193	254	262	228	256	210	210	118	118	141	159	253	280	271	291	276	332	196	200	292	308	276	288	209	213	137	137
UN1149	S5	2	181	193	242	278	224	228	206	218	126	130	159	177	259	277	291	339	236	280	188	196	284	296	244	244	209	221	145	181
UN1150	S5	2	181	181	246	266	224	224	0	0	118	118	156	174	283	295	239	239	280	296	196	208	296	304	272	272	201	265	137	137
UN1153	S5	2	189	193	250	254	224	232	0	0	110	146	117	144	292	304	279	295	264	264	188	216	296	300	248	248	209	217	137	161
UN1154	S5	2	177	197	270	286	228	232	0	0	118	134	138	168	292	298	275	279	240	256	192	196	292	292	252	272	201	265	153	161
UN1155	S5	2	177	189	254	290	224	228	210	214	162	166	141	165	256	262	279	307	272	316	196	208	284	292	284	296	201	205	137	181
UN1156	S5	2	173	189	246	278	0	0	206	214	110	150	144	183	289	304	215	275	268	280	212	212	292	304	284	300	221	237	137	157
UN1157	S5	2	173	193	270	282	224	224	210	214	150	150	117	159	265	298	259	307	284	284	196	196	304	304	256	260	201	209	161	161
UN1159	S5	2	169	181	262	282	224	228	198	206	118	138	165	165	253	277	287	295	272	272	200	208	300	304	268	268	221	253	137	161
UN1160	S5	1	181	181	266	270	224	228	0	0	118	154	141	153	286	298	295	323	252	284	200	228	292	304	252	264	209	217	133	169
UN1223	S5	2	185	185	258	278	228	232	210	214	110	150	144	156	283	304	287	319	256	284	208	212	284	304	268	292	201	229	137	137
UN1226	S5	2	189	197	254	290	224	244	210	210	166	178	123	123	283	301	299	299	248	276	200	200	292	304	260	280	209	261	137	165
UN1230	S5	2	177	181	274	286	224	224	214	214	118	118	153	162	286	292	283	287	280	296	184	196	304	304	252	252	225	265	173	189
UN1231	S5	2	181	205	246	262	224	224	214	218	110	138	153	159	253	286	303	303	228	264	196	196	304	304	224	296	209	233	149	153
UN1233	S5	2	181	193	262	262	224	232	202	206	110	126	129	153	253	289	279	295	268	280	200	224	304	304	248	252	221	221	157	161
UN1235	S5	1	181	181	266	278	224	256	206	222	134	146	150	153	298	316	235	239	288	320	200	212	284	304	252	260	209	249	149	157
UN1237	S5	2	181	185	274	274	224	224	202	206	118	142	162	162	259	298	255	255	272	288	200	200	284	292	260	276	221	269	137	137
UN1238	S5	1	181	197	254	258	224	232	210	222	146	158	120	129	292	301	299	303	268	292	200	200	284	292	252	280	213	213	153	177
UN1240	S5	2	181	189	242	246	224	252	210	210	118	146	129	183	283	298	311	319	272	296	196	196	304	304	252	252	201	225	137	161
UN424	S5	1	181	197	254	262	224	224	210	214	114	130	126	165	262	298	319	327	268	284	224	224	280	300	272	292	185	225	141	141
UN425	S5	1	181	197	258	270	224	224	206	210	106	122	156	165	274	319	311	319	256	280	196	212	280	300	284	284	213	221	133	153
UN426	S5	1	181	189	246	254	224	232	202	206	114	114	150	153	262	277	239	299	248	296	200	212	288	300	244	252	209	225	133	169
UN427	S5	1	177	181	250	274	228	228	210	218	106	118	141	168	292	316	331	375	280	320	200	212	280	304	252	264	229	249	157	161
UN428	S5	1	181	189	270	290	224	228	206	206	118	126	141	168	274	298	275	315	264	280	200	200	288	308	264	272	229	269	157	157
UN429	S5	2	185	209	254	266	224	224	198	206	134	158	144	177	283	286	299	311	244	264	200	200	304	308	272	272	209	213	157	165
UN430	S5	2	173	197	250	254	224	224	214	214	126	134	135	153	307	310	243	299	260	276	196	200	292	304	252	272	189	205	153	161
UN431	S5	1	177	193	274	282	224	224	194	206	114	130	138	156	259	286	267	319	256	256	200	204	280	300	260	304	233	257	157	161
UN432	S5	2	193	197	246	262	224	232	202	210	134	142	156	162	289	298	267	291	268	268	192	196	292	304	236	240	197	221	133	157
UN433	S5	2	185	193	250	262	224	224	202	226	118	134	156	171	253	256	259	299	256	264	196	216	304	304	256	260	209	217	125	177
UN434	S5	2	181	205	238	266	228	228	210	214	138	146	147	168	298	298	279	323	260	260	188	196	292	304	268	280	225	253	165	165
UN435	S5	2	165	185	262	262	232	240	202	210	118	134	153	153	256	301	311	311	240	240	188	200	284	284	248	272	225	241	137	185
UN436	S5	2	185	197	250	258	224	240	210	214	118	130	123	156	280	316	295	303	276	292	196	200	304	308	232	300	205	209	129	157
UN437	S5	2	197	197	250	262	224	224	206	210	110	142	117	165	289	319	291	307	248	280	196	200	292	304	252	268	209	217	149	153
UN579	S5	1	181	181	246	274	224	232	202	202	114	134	129	144	286	310	275	331	256	284	200	200	300	300	252	292	217	241	141	181
UN580	S5	1	185	193	250	262	224	240	202	206	126	166	138	138	283	292	299	303	296	320	196	196	300	304	268	284	209	213	161	181
UN581	S5	1	181	189	254	270	224	228	214	218	114	134	120	147	253	289	315	335	260	260	200	208	288	300	252	264	221	229	141	165
UN582	S5	1	173	181	258	262	224	248	206	218	114	166	159	171	250	289	307	307	292	304	200	204	280	300	252	292	241	277	141	153
UN583	S5	1	181	189	250	262	224	224	210	214	106	114	0	0	250	262	267	307	288	288	208	212	288	300	224	292	201	209	133	133
UN585	S5	1	181	193	242	262	228	228	206	206	106	114	138	150	298	301	303	351	264	304	200	208	288	300	240	284	201	221	145	177
UN586	S5	2	185	189	262	274	228	244	210	214	118	134	144	144	253	295	283	307	240	276	200	200	292	292	280	300	221	269	137	149
UN587	S5	2	185	185	258	266	232	236	206	226	138	138	117	147	286	295	279	295	236	324	200	212	284	292	248	252	213	257	161	165
UN588	S5	2	169	205	282	282	224	224	206	214	122	134	129	153	262	286	291	295	272	272	196	200	292	304	272	300	201	257	137	137
UN589	S5	2	181	189	254	262	224	224	210	210	130	146	141	159	256	259	247	335	280	288	200	208	284	304	268	268	201	209	141	153
UN590	S5	2	185	189	250	254	224	224	206	206	122	130	153	174	262	289	263	271	280	300	192	208	284	304	276	292	193	221	137	157
UN591	S5	2	185	185	262	282	240	240	202	210	110	146	135	153	268	292	275	315	240	252	196	204	292	304	236	248	213	221	145	157
C11925	S6	1	177	201	246	266	224	228	194	210	134	182	165	165	262	280	287	299	216	296	208	208	288	300	272	296	221	253	149	157
C11926	S6	1	173	181	254	266	224	228	202	210	134	138	120	156	256	262	283	283	296	296	208	212	288	300	244	252	201	269	145	173
C11927	S6	1	181	205	258	274	224	224	206	210	122	146	123	165	259	289	271	279	268	304	196	212	280	288	264	292	213	221	165	189
C11928	S6	1	173	193	0	0	228	228	206	210	114	142	132	147	283	298	291	303	264	280	204	220	280	304	264	264	209	221	153	177
C11929	S6	1	185	185	262	274	224	232	202	210	126	126	114	147	253	292	235	291	264	264	196	200	300	300	252	252	209	265	149	161
C11930	S6	1	181	209	0	0	228	232	206	210	114	146	141	150	271	301	287	303	256	260	192	196	288	300	252	272	221	225	153	157
C12204	S6	2	177	189	258	274	232	260	198	198	134	182	150	150	277	286	307	307	248	308	216	236	284	296	264	272	213	285	161	165
C12205	S6	1	185	189	262	266	256	256	202	202	130	134	120	120	259	298	243	291	280	296	196	200	288	300	272	284	205	213	141	149
C12206	S6	1	205	209	254	254	224	224	206	210	114	130	159	165	289	316	283	347	232	288	200	200	284	300	248	296	225	261	161	169
C12207	S6	1	173	197	258	266	228	260	206	210	114	122	138	153	262	322	283	339	240	272	200	200	300	304	252	272	213	213	141	161
C12208	S6	2	173	189	254	254	232	232	206	206	114	122	141	144	256	256	251	295	240	240	200	200	284	284	256	292	205	205	149	173
C12209	S6	1	173	181	258	278	224	224	202	210	118	122	147	153	253	256	291	291	276	284	188	208	288	300	244	248	205	209	157	161
C12210	S6	1	185	189	254	254	228	232	202	210	114	114	165	165	289	295	271	311	240	256	200	208	288	300	264	268	217	273	173	181
C12211	S6	1	185	201	250	278	224	224	202	202	110	130	165	168	280	286	303	339	256	332	200	204	304	308	276	276	253	269	141	157
C12212	S6	1	181	197	246	290	224	228	206	210	146	146	141	147	259	298	283	339	248	264	196	200	292	304	264	264	209	209	149	153
C12213	S6	2	189	201	254	274	232	232	202	214	126	146	114	129	262	307	235	235	296	296	188	200	284	304	248	256	197	221	137	157
C12420	S6	2	185	189	266	270	232	236	202	202	110	118	150	156	286	286	255	263	240	328	196	200	284	284	252	300	237	241	141	161
C12421	S6	1	173	197	254	274	228	228	206	214	106	114	144	162	274	307	243	243	272	296	208	208	304	304	248	272	209	289	165	173
C12461	S6	2	181	197	274	298	232	232	202	206	126	138	159	186	286	292	287	323	260	268	204	208	284	292	256	256	209	241	157	161
C12462	S6	2	173	181	266	274	224	228	202	214	106	114	123	135	289	298	235	291	252	280	212	216	284	304	248	300	217	229	137	137
C12463	S6	2	185	189	270	274	228	232	198	218	114	138	126	162	265	310	299	335	240	320	196	216	284	292	264	272	201	269	137	157
C12464	S6	1	181	193	262	262	228	240	202	202	106	118	114	114	286	310	279	291	240	272	196	200	292	296	252	268	205	209	145	149
C12465	S6	1	193	197	250	278	224	228	202	206	114	122	135	162	259	292	279	279	272	308	200	200	304	308	252	256	197	245	149	165
C12482	S6	1	177	185	258	258	224	244	202	206	114	134	114	150	277	292	275	295	272	308	200	200	288	300	248	268	201	245	145	181
C12483	S6	1	181	205	262	266	224	228	210	218	110	130	159	159	280	307	259	295	0	0	200	212	280	300	256	288	213	265	133	141
C12484	S6	1	185	205	258	274	224	256	210	226	106	114	156	165	289	307	287	295	268	280	196	196	292	304	252	268	225	245	169	173
C12485	S6	2	181	189	270	270	224	232	206	206	130	142	144	171	295	310	319	331	0	0	208	208	292	304	252	292	201	205	149	153
C12486	S6	1	173	181	230	278	224	232	206	214	146	146	147	177	253	289	347	367	268	268	196	212	300	300	252	264	201	229	157	157
C12487	S6	1	173	181	246	266	224	224	198	206	126	146	141	150	280	295	275	311	252	284	208	212	288	300	252	260	197	213	141	149
C12488	S6	2	181	189	250	266	228	232	202	210	118	118	153	177	286	310	227	227	260	260	196	208	292	304	260	268	229	265	137	149
C12489	S6	1	165	189	250	258	228	260	202	214	114	114	120	126	262	274	271	291	260	304	196	208	284	304	224	224	197	229	145	181
C12490	S6	1	181	185	266	282	224	232	206	210	114	142	147	174	256	286	267	287	296	296	200	208	284	292	272	272	205	249	153	153
C16144	S6	2	185	205	266	274	228	228	198	210	118	122	153	156	256	301	295	295	304	316	196	200	304	304	236	276	249	265	141	165
C16145	S6	2	189	189	242	262	232	240	206	214	118	126	135	144	286	304	307	319	292	304	196	200	296	304	244	248	221	221	0	0
C16146	S6	2	181	209	262	266	228	244	210	214	130	150	153	165	283	298	327	367	240	276	188	196	292	304	248	248	205	229	145	157
C16147	S6	2	165	197	254	274	224	256	214	214	118	186	135	162	259	262	295	299	240	264	196	232	304	304	260	276	225	233	157	169
C16148	S6	2	165	181	250	270	224	240	210	218	118	122	156	165	253	256	303	331	280	296	196	208	304	304	240	272	261	261	157	169
C16156	S6	2	181	189	254	278	236	240	218	218	126	142	156	156	289	298	275	311	264	264	200	200	284	304	280	292	233	261	149	153
C16157	S6	2	181	181	246	270	224	228	210	210	110	174	141	147	271	310	291	299	260	276	184	196	284	292	280	292	209	233	137	149
C16158	S6	2	181	189	230	254	228	228	210	218	118	134	144	162	256	256	299	307	268	272	196	200	284	304	244	272	217	245	153	157
C16159	S6	2	157	185	230	254	224	252	206	218	110	130	132	156	277	310	267	271	248	284	192	200	304	304	284	284	201	209	141	161
C16160	S6	2	165	193	258	274	224	232	202	210	118	122	150	168	265	325	279	279	244	280	196	212	292	304	260	296	213	285	165	173
C16703	S6	1	181	189	258	266	224	236	206	210	134	142	144	156	289	304	243	291	256	280	196	208	284	304	264	272	205	221	133	157
C16705	S6	2	189	193	270	278	232	240	202	214	134	134	156	165	280	313	295	311	272	288	196	232	284	292	248	308	225	245	157	165
L62	S6	2	173	189	262	270	232	240	206	210	126	130	156	162	265	292	275	299	276	296	192	208	304	304	288	292	221	221	157	165
L63	S6	2	177	181	254	270	228	232	206	210	114	146	147	156	292	295	235	235	240	264	196	200	304	304	248	260	209	265	137	141
L64	S6	2	185	193	262	266	224	236	198	198	130	142	144	153	265	283	275	315	240	260	200	200	284	308	244	256	221	269	161	189
L65	S6	2	189	193	254	262	228	232	194	210	142	142	165	168	262	274	295	331	272	272	200	200	304	304	240	248	225	241	161	161
L68	S6	1	189	193	258	262	228	232	194	210	106	146	162	165	262	274	295	331	272	272	196	196	304	312	240	284	205	205	153	157
L71	S6	1	197	209	246	258	240	252	210	210	122	138	132	156	259	295	283	287	256	272	196	200	284	304	248	272	213	225	133	157
L72	S6	1	177	209	238	266	224	228	210	226	122	138	141	144	253	286	243	287	284	328	188	196	292	292	264	272	225	277	133	141
L73	S6	2	201	205	238	254	224	232	206	210	138	150	141	147	265	301	239	255	276	276	212	216	284	284	272	272	209	241	157	185
UN1179	S6	2	181	209	246	270	224	240	206	214	118	126	153	180	292	325	279	303	276	276	200	216	292	304	256	284	193	225	157	161
UN1180	S6	2	181	185	250	270	224	264	210	214	138	138	153	171	253	292	307	319	280	292	196	196	304	312	284	312	205	205	137	197
UN1181	S6	2	197	205	242	266	224	232	214	214	110	138	147	153	265	292	287	291	264	276	196	200	304	304	252	256	201	209	161	173
UN1182	S6	2	181	185	270	278	224	232	210	210	118	142	153	156	256	295	319	319	244	260	204	208	304	304	252	252	201	213	137	137
UN1183	S6	2	185	217	254	278	224	232	210	218	118	130	156	186	265	274	311	351	240	244	196	196	304	308	252	260	201	265	137	149
UN1184	S6	2	185	197	266	274	224	224	206	214	118	138	141	156	265	295	227	283	240	280	212	232	292	292	256	300	201	205	157	181
UN1185	S6	2	165	181	254	274	228	244	206	206	110	130	150	153	298	298	291	327	244	256	200	200	284	304	244	308	217	221	157	165
UN1186	S6	2	165	181	250	282	224	232	210	214	134	154	141	144	268	304	231	299	228	284	200	200	304	312	252	264	213	261	137	161
UN1187	S6	2	193	197	262	270	224	256	198	214	118	130	141	150	265	310	287	295	280	280	200	200	304	312	248	260	221	225	161	177
UN1188	S6	2	189	209	254	274	0	0	210	218	106	142	159	177	259	265	275	299	228	252	200	232	292	304	252	276	241	285	137	177
UN1242	S6	2	181	185	246	250	224	236	206	210	118	142	159	171	295	310	311	311	256	280	196	212	292	304	244	280	213	265	161	189
UN1243	S6	2	181	185	254	254	224	236	214	214	118	118	156	171	277	289	303	319	252	256	200	204	292	308	252	256	197	277	137	161
UN1244	S6	2	181	181	246	254	228	228	214	218	118	138	150	174	259	304	255	255	256	280	196	220	304	304	272	272	209	261	161	161
UN1245	S6	2	189	193	250	250	224	224	198	210	118	122	150	165	286	304	283	311	284	284	200	208	292	304	268	292	245	257	137	137
UN1246	S6	2	197	197	262	266	228	232	198	210	118	118	141	156	274	280	251	279	260	260	208	212	292	304	272	284	205	213	157	197
UN1247	S6	2	181	193	262	262	224	232	210	214	146	178	141	186	301	316	255	311	276	288	196	212	304	308	248	272	241	269	165	165
UN1248	S6	2	209	225	258	266	232	232	206	222	118	142	150	168	307	313	287	291	268	272	200	200	292	304	276	280	217	265	137	185
UN1249	S6	2	189	189	258	274	224	228	214	214	110	110	117	150	265	304	275	275	268	276	200	200	296	304	252	252	193	221	157	169
UN1250	S6	2	181	185	258	258	232	244	206	210	134	154	150	171	256	289	271	271	244	292	196	200	284	304	256	256	197	265	161	169
UN1251	S6	2	181	193	246	274	224	264	210	222	138	194	147	162	265	301	271	279	256	296	196	208	292	304	244	252	193	229	153	169
UN1252	S6	2	185	189	258	274	224	232	206	214	118	134	144	174	253	256	287	339	264	272	200	200	284	304	260	300	209	209	149	165
UN1253	S6	2	181	181	258	262	228	232	210	214	118	134	156	156	265	292	243	243	228	264	200	208	292	304	260	276	201	205	161	169
UN1254	S6	2	173	173	270	278	228	228	206	222	110	118	132	183	277	319	271	303	260	260	200	204	304	304	284	284	209	245	137	161
UN1255	S6	2	189	189	246	258	224	252	210	210	130	134	123	147	268	271	243	267	272	276	200	208	292	292	244	268	233	269	137	137
UN1256	S6	2	193	197	278	278	264	264	214	214	110	130	126	165	256	259	251	283	220	264	196	200	304	304	224	256	209	257	149	153
UN1446	S7	2	181	201	250	274	228	232	210	210	118	142	153	168	256	289	271	291	216	216	196	208	292	304	264	304	201	257	149	157
UN1448	S7	2	189	193	254	266	224	224	210	218	118	118	126	126	256	286	275	279	264	284	192	196	292	312	280	292	229	237	177	189
UN1455	S7	2	189	197	246	246	232	240	210	226	118	150	144	168	253	253	267	267	256	256	200	212	304	308	252	264	201	209	149	153
UN1456	S7	2	185	193	254	258	224	224	210	222	110	118	129	150	265	265	271	275	280	284	196	200	304	304	268	292	213	213	141	169
UN1457	S7	2	193	193	262	266	232	260	206	210	134	134	162	168	0	0	271	295	264	272	196	208	284	284	224	256	189	201	161	161
UN1460	S7	2	185	185	0	0	224	228	206	218	118	126	117	117	298	301	275	275	228	240	196	196	304	304	280	284	213	213	153	161
UN1461	S7	2	181	193	254	258	228	244	214	222	114	114	168	168	280	280	259	259	288	312	188	196	304	308	256	284	225	237	161	165
UN1462	S7	2	189	197	258	266	252	256	214	218	110	110	141	165	262	262	287	323	256	276	200	224	304	304	244	244	201	221	165	173
UN1464	S7	2	173	181	254	254	228	232	210	218	110	110	153	165	262	265	243	243	240	260	196	216	284	304	252	252	209	257	145	161
UN1465	S7	2	173	181	238	282	224	232	206	210	118	146	123	123	283	301	311	315	240	268	196	204	296	304	240	244	205	221	149	189
UN1473	S7	2	185	189	286	294	240	240	210	214	134	146	153	165	256	256	295	295	248	248	196	208	292	304	292	292	213	213	137	153
UN1477	S7	2	181	189	238	258	224	232	206	214	118	134	117	117	268	268	275	287	244	244	200	204	304	304	0	0	201	209	149	173
UN1478	S7	2	189	197	246	250	228	232	198	210	118	118	126	144	253	253	275	311	276	276	0	0	284	292	248	264	209	221	153	189
C11881	S7	1	181	197	254	258	224	236	0	0	122	122	120	138	253	274	275	303	276	284	192	196	300	304	252	264	241	245	153	165
C11882	S7	1	173	185	270	274	224	228	194	206	106	114	156	174	253	286	231	263	240	304	196	208	300	308	272	300	249	265	157	161
C11883	S7	2	189	193	238	258	224	244	206	210	114	142	123	150	265	307	323	331	264	268	200	200	304	312	248	284	241	257	137	137
C11887	S7	1	189	193	262	262	228	256	210	214	106	122	141	180	292	295	291	323	280	280	200	208	300	300	252	252	213	213	133	133
C11888	S7	2	181	193	246	254	224	232	202	210	130	170	153	168	271	298	251	315	276	304	196	196	304	304	256	268	201	237	165	169
C11895	S7	1	181	185	262	282	232	252	206	214	138	142	141	147	289	298	283	287	280	280	200	208	300	300	248	284	229	233	141	157
C11896	S7	1	189	197	274	282	224	228	202	210	114	126	114	120	253	316	307	311	244	244	200	200	300	300	244	300	205	209	133	169
C11898	S7	1	181	189	274	282	232	256	202	202	142	142	120	138	253	298	307	319	272	276	200	200	280	300	272	304	201	205	165	169
C11899	S7	1	209	221	262	286	224	224	194	222	114	114	147	150	280	295	279	291	300	300	200	200	300	300	244	252	189	213	165	165
C11901	S7	1	197	217	246	270	224	224	206	218	106	114	153	165	250	283	267	323	272	292	196	196	300	300	244	276	213	249	133	133
C11902	S7	1	181	181	258	270	228	232	206	214	114	130	126	147	265	274	303	311	256	280	200	208	288	300	248	268	213	249	177	189
C11904	S7	1	173	181	258	270	224	240	206	206	142	186	132	153	292	298	311	311	280	288	200	204	280	288	248	252	249	269	161	161
C11912	S7	1	181	181	266	270	224	228	206	206	114	130	156	159	298	301	299	319	272	276	196	196	280	300	276	304	237	257	161	169
L66	S7	2	181	205	246	262	224	228	202	210	134	162	165	165	253	301	311	319	280	280	188	208	292	304	244	272	201	209	129	153
L67	S7	1	177	197	230	270	224	224	210	210	114	170	147	159	262	262	267	287	252	272	200	208	288	288	276	296	221	253	153	165
L69	S7	2	181	181	274	274	224	240	206	210	106	118	156	159	256	283	255	315	240	240	204	212	292	304	284	292	205	213	157	173
L70	S7	2	181	193	258	258	228	232	214	222	126	134	138	171	265	286	299	323	288	288	196	196	284	304	260	268	225	257	149	177
UN470	S7	2	193	209	266	266	224	232	206	210	110	134	153	195	256	313	239	275	276	288	196	200	292	304	272	292	201	205	169	169
UN471	S7	2	181	189	254	278	228	228	206	206	118	134	153	159	274	307	267	295	288	288	200	208	284	304	240	280	201	213	153	177
UN472	S7	2	173	181	254	270	224	228	210	230	118	138	156	180	262	265	283	319	268	280	200	204	284	304	248	248	225	233	141	157
UN473	S7	2	181	189	242	262	228	248	206	206	118	118	159	171	256	304	275	319	256	256	200	228	304	304	240	272	201	213	137	157
UN474	S7	2	181	189	254	286	224	260	206	210	118	138	153	162	259	286	283	323	244	276	196	208	292	292	248	260	209	233	141	181
UN475	S7	2	177	205	246	250	228	264	214	222	110	118	159	177	289	292	291	323	256	280	208	212	284	284	292	292	221	221	153	169
UN476	S7	2	197	221	266	266	224	264	222	230	130	134	153	153	259	292	235	295	292	296	200	200	304	304	292	292	221	285	153	153
SPM108	S8	2	185	205	238	278	224	224	198	210	114	114	135	171	262	265	279	319	268	268	196	196	292	304	288	324	221	233	153	181
SPM109	S8	2	173	185	274	290	224	232	214	222	106	122	147	150	292	310	311	327	232	272	196	196	292	304	252	324	213	217	137	161
SPM110	S8	1	197	209	242	258	240	252	206	206	118	134	135	159	259	298	283	287	256	272	200	200	284	292	264	264	209	225	157	161
SPM111	S8	2	189	201	270	294	224	252	202	210	110	154	132	144	274	301	291	299	264	264	196	208	292	304	256	300	205	229	165	169
SPM112	S8	1	189	193	266	278	236	236	210	214	118	118	138	138	286	289	283	291	240	284	200	208	284	300	268	276	209	213	133	153
SPM113	S8	1	173	189	258	258	224	224	206	210	118	126	141	162	262	295	235	283	240	264	192	196	304	304	276	304	197	221	157	157
SPM114	S8	1	193	197	250	258	224	232	206	218	134	146	165	186	262	289	283	291	304	320	200	200	304	304	244	256	225	241	133	157
UN1077	S8	2	165	189	258	274	228	256	210	214	110	142	147	153	295	301	247	307	260	268	208	236	284	292	264	288	209	245	137	169
UN1078	S8	2	177	197	246	250	228	264	202	214	138	146	156	168	256	265	299	319	240	280	200	212	284	304	268	280	197	205	141	165
UN1079	S8	2	185	189	258	262	228	228	202	226	118	142	132	132	307	310	299	315	260	260	184	196	284	304	272	272	213	273	177	185
UN1080	S8	2	173	197	262	262	224	236	210	218	122	130	147	177	265	292	291	299	0	0	200	200	284	304	240	248	221	257	165	173
UN1081	S8	2	177	185	270	270	228	240	210	218	110	118	117	117	262	274	275	315	268	296	196	200	292	292	248	260	221	257	133	161
UN1082	S8	2	181	189	242	254	224	224	202	218	118	174	147	159	253	256	267	267	292	296	188	196	284	300	288	300	197	197	145	161
UN1083	S8	2	181	217	258	266	228	240	202	206	134	138	153	168	262	313	251	287	252	256	196	200	292	304	248	248	201	241	157	165
UN1084	S8	2	181	193	254	270	224	240	206	210	110	118	147	159	274	304	275	319	280	296	188	212	292	304	236	284	197	221	145	165
UN1085	S8	2	185	185	258	266	260	264	206	206	130	162	144	144	298	301	279	351	292	308	196	196	292	304	224	272	221	261	161	169
UN1086	S8	2	189	197	254	270	228	260	210	210	110	114	129	162	265	301	295	311	248	256	204	208	292	292	236	304	201	225	137	137
UN1087	S8	2	193	201	254	274	232	252	198	198	110	114	147	156	262	277	299	319	280	280	196	200	292	304	240	260	209	277	157	161
UN1088	S8	2	197	201	270	278	224	228	210	218	118	142	144	165	292	304	263	299	240	288	196	212	304	308	248	260	265	285	137	161
UN1089	S8	2	165	193	282	286	224	224	210	218	110	166	120	165	271	295	247	247	256	272	200	204	292	308	232	272	209	213	137	165
UN1090	S8	2	157	197	254	266	224	224	210	214	110	118	141	144	253	286	291	315	252	280	196	200	284	304	268	280	225	225	153	153
UN1091	S8	2	157	181	262	266	232	240	210	210	118	142	144	147	262	295	279	283	248	252	196	208	292	308	248	264	229	241	145	153
UN1092	S8	2	181	185	258	294	224	236	210	222	154	170	147	156	253	325	291	295	236	236	196	200	292	304	260	276	201	209	137	189
UN1093	S8	2	181	189	250	262	224	240	210	214	142	162	132	156	280	295	267	335	276	300	208	208	292	304	260	268	213	225	137	153
UN1094	S8	2	165	181	262	262	224	232	206	210	110	146	153	168	280	310	287	291	260	280	196	196	292	304	224	260	209	241	137	161
UN1095	S8	2	185	185	262	266	224	236	210	214	138	166	123	156	265	277	291	295	260	260	196	196	292	308	248	248	209	217	181	193
UN1096	S8	1	181	181	258	262	224	224	202	222	122	146	138	153	286	304	263	303	280	292	200	208	292	296	248	260	201	253	133	157
UN1097	S8	2	185	189	262	270	224	224	202	210	110	118	147	162	259	325	307	323	264	300	196	208	284	292	256	272	209	257	145	145
UN1098	S8	2	181	189	254	270	224	244	202	214	110	142	144	153	268	310	247	247	248	292	200	208	292	304	248	248	213	217	149	161
UN1099	S8	2	173	185	254	270	236	248	198	210	118	118	144	162	286	292	315	319	256	272	200	208	304	304	276	276	225	233	133	149
UN1100	S8	2	193	205	0	0	212	260	190	210	114	114	153	165	262	283	275	295	276	304	196	200	304	304	248	280	205	241	137	161
UN1101	S8	2	169	189	234	270	224	224	198	218	118	130	159	165	262	292	271	319	288	288	192	196	292	292	240	260	221	233	149	169
UN1102	S8	2	185	189	250	250	248	248	202	210	118	118	147	159	274	307	263	291	264	284	196	208	304	304	248	272	213	265	149	161
UN1103	S8	2	181	185	238	258	224	244	202	214	118	142	159	165	265	271	255	307	252	280	200	224	292	304	260	260	221	225	133	157
UN1104	S8	2	169	173	262	278	224	224	202	202	118	118	126	174	295	307	259	291	240	268	204	212	304	312	256	268	225	229	149	161
UN1105	S8	2	181	181	258	262	228	232	206	218	134	134	117	117	256	292	299	315	256	280	196	212	284	292	248	300	209	233	165	181
UN1106	S8	2	185	185	242	266	232	240	210	210	134	170	141	168	292	298	295	299	288	288	196	208	284	312	260	288	201	217	133	157
UN1107	S8	2	181	189	262	266	224	224	210	210	154	162	144	162	307	316	231	231	236	264	200	208	304	308	248	256	217	245	149	161
UN1108	S8	2	181	185	250	282	224	252	210	234	110	166	117	144	316	316	263	295	240	296	200	212	292	308	248	280	225	241	157	181
UN1109	S8	2	185	205	270	274	228	240	210	214	134	198	117	156	256	304	279	319	272	288	184	196	304	304	244	284	201	233	149	153
UN1110	S8	2	189	205	254	286	224	224	210	230	110	134	117	159	277	295	247	307	288	288	200	212	284	304	260	304	185	277	153	153
UN1111	S8	2	177	181	254	266	224	232	202	210	118	154	120	120	256	310	259	279	276	292	208	232	284	304	268	272	209	253	153	177
UN1112	S8	2	181	189	258	286	232	256	198	206	118	166	123	147	262	286	267	303	232	284	196	204	284	292	248	284	209	217	153	157
UN1113	S8	2	181	181	258	262	224	224	206	210	110	134	162	171	286	292	327	327	276	284	196	196	284	304	256	284	209	225	161	181
UN1114	S8	2	173	201	270	274	228	240	206	218	118	138	117	168	253	265	303	307	240	308	208	216	292	312	260	276	201	225	133	145
UN1366	S8	2	189	209	262	266	224	224	214	214	170	186	156	165	265	307	291	295	272	280	196	200	304	308	240	252	209	209	137	145
UN1368	S8	2	185	189	262	286	232	244	214	222	106	154	156	159	253	262	287	291	256	264	200	200	304	304	256	304	189	209	153	177
UN1369	S8	1	173	181	250	258	228	248	206	218	138	158	144	159	292	313	247	263	296	312	200	200	292	308	252	304	217	221	157	157
UN1370	S8	2	181	197	258	274	224	228	210	226	110	138	132	159	265	265	319	331	248	268	192	216	292	300	260	260	189	201	137	165
UN1371	S8	2	189	193	262	270	244	256	210	218	142	146	153	168	253	310	299	327	236	236	196	196	292	304	224	272	233	281	165	165
UN1372	S8	2	185	205	270	270	228	236	206	214	118	142	129	156	265	307	283	287	244	244	200	216	284	304	224	244	253	277	165	169
UN1373	S8	2	185	201	258	258	224	240	222	230	134	134	120	144	259	316	291	291	256	264	196	208	292	304	252	280	245	245	137	157
UN1374	S8	2	181	181	254	258	224	224	210	218	118	134	132	168	265	265	291	299	244	268	212	216	284	304	260	268	201	209	177	181
UN1375	S8	2	181	189	262	262	228	240	210	222	130	142	144	159	283	286	307	311	280	280	196	196	284	304	248	252	213	245	161	161
UN1377	S8	2	173	209	246	298	224	232	214	214	110	134	144	165	256	310	259	315	244	268	196	196	284	304	272	284	213	221	137	137
UN1381	S8	2	181	181	230	266	224	224	202	210	110	154	132	141	268	310	247	267	268	268	196	200	304	304	260	288	201	217	161	161
UN1382	S8	2	189	193	274	274	228	228	206	222	118	142	159	168	256	283	287	311	260	260	200	212	284	304	244	260	217	225	153	161
UN1383	S8	2	181	197	246	266	256	264	210	214	118	118	141	165	274	307	291	315	256	276	200	212	304	304	248	260	205	209	149	161
UN1384	S8	1	181	189	262	270	232	232	210	210	130	130	132	156	286	298	243	243	244	256	196	208	308	308	264	304	201	221	141	165
UN1386	S8	2	189	189	250	258	224	240	214	218	122	178	165	165	301	307	247	295	232	276	208	208	292	304	264	280	285	285	157	173
UN1387	S8	2	189	213	258	266	224	232	218	230	118	154	144	177	256	307	243	243	276	308	196	216	284	284	272	280	237	249	137	157
UN1388	S8	2	173	185	262	266	232	260	210	210	134	174	147	150	286	286	283	283	264	316	192	200	284	284	252	272	201	201	137	161
UN1390	S8	2	177	193	254	262	224	224	218	222	110	146	159	165	265	298	259	319	244	264	196	196	284	292	244	260	201	217	149	161
UN1391	S8	2	181	181	246	266	228	264	210	214	118	142	129	180	304	316	239	239	272	276	196	200	304	304	268	280	221	229	137	165
UN1393	S8	2	197	197	266	266	224	256	202	210	110	178	156	177	295	304	283	283	244	296	196	208	304	304	264	284	189	205	157	161
UN1394	S8	2	173	189	262	270	224	236	210	214	126	174	141	162	301	316	323	335	232	272	196	200	304	304	272	292	201	257	137	169
UN1395	S8	2	181	185	250	266	224	224	0	0	118	134	141	165	259	268	303	319	284	292	196	200	304	304	256	264	205	253	145	161
UN1396	S8	2	181	181	262	282	224	224	226	234	122	150	129	156	259	289	295	323	256	292	196	200	292	304	272	300	193	209	161	181
UN1397	S8	2	193	197	254	254	228	240	210	214	126	134	117	168	265	283	303	339	248	252	196	200	292	292	252	292	209	257	161	181
UN1398	S8	2	185	225	262	266	232	240	210	210	130	146	141	144	259	259	255	315	272	280	200	204	284	308	256	260	205	213	137	137
UN1399	S8	2	181	181	278	278	224	232	214	218	142	150	177	180	277	310	259	299	256	284	200	208	284	308	252	260	197	197	177	185
