# Supplementary material for: Genetic insights into Cyphocharax magdalenae (Characiformes: Curimatidae): Microsatellite loci development and population analysis in the Cauca River, Colombia
Source: PLoS One. 2024 Apr 16;19(4):e0302273. doi: 10.1371/journal.pone.0302273 (PMC11020439; doi:10.1371/journal.pone.0302273)
Supplement: S2 Table — Na number of alleles per locus; HO Observed heterozygosity; HE Expected heterozygosity. (XLSX) [file pone.0302273.s002.xlsx]

## Sheet: Loci not selected
Locus	Motif	Forward Primer sequence (5’ – 3’)	Reverse Primer sequence (5’ – 3’)	Na	HO	HE	Exclusion criteria
Cym01	AACTG	CCTCACCTGACTTAAATGACATCC	TGGATGATTTTCGGTTTGGG	2	0.4	0.32	Low polymorphism
Cym02	AAAT	GGCCAATATTCGCATTACGG	GAACGTTTGCAATGAATCGG	5	1	0.72	Inconsistent amplification
Cym05	ATCT	GGTCCGTACTGTATGTTCTTTGACC	TGGGGTAGAAGATGGGGC	6	0.6	0.8	Inconsistent amplification
Cym09	ATATT	ACCAATGCTTGTGTTACTGGG	AAACTGATATGTTCCATTTGGGG	1	0	0	Monomorphic
Cym12	AAAGG	CTCTCTCCGCTCTCCTCAGC	AGGGATGGGGTTGATCTGG	1	0	0	Monomorphic
Cym13	AAAG	AGAAACAAGGAAGATTGGCG	TCTTGTTTGTTCTCTCTCTCGC	4	0.333333	0.722222	Inconsistent amplification
Cym15	ATCT	TGCTGATGGGTAGGTATGTTGG	CCCTCCACTGTTGTCATTGC	0	0	0	Non-amplification
Cym17	ATCT	ACCGATAGACCGATAGACCG	GTGGATTTCAGCCTGTGAGC	3	0.5	0.625	Inconsistent amplification
Cym20	AAGTC	TTTGTTTGCTGCAACTTGGG	GAGCATGAATGACAGCTGGG	0	0	0	Non-amplification
Cym21	AAGTC	TCTGTGATGGAGGATGCTGG	CCTGGAGGAACGTTGTTTCG	0	0	0	Non-amplification
Cym22	ATT	TCCCAAAATATGACCGTTGC	GTAAAAGGCTCCAGCTTCCC	0	0	0	Non-amplification
Cym23	AATTG	CATTTCTCACCTCTGAAAGTCAGG	ACGCCAGAGTCGGTGTGG	2	0.4	0.32	Low polymorphism
Cym27	ATTAC	CACTACCAGAGCAGGGGAGG	TCCTCCTCCTTGTACACCGC	1	0	0	Monomorphic
Cym28	AACAT	TATCTGCGCATGGTTCATGG	TACCCAGACAACGCTCCTGC	1	0	0	Monomorphic

## Sheet: Hoja1
30	5	1	5
ID	site	Cym1		Cym2		Cym3		Cym4		Cym5*		Cym6		Cym7		Cym8		Cym9		Cym10		Cym11		Cym12		Cym13		Cym14		Cym15		Cym16*		Cym17		Cym18		Cym19		Cym20		Cym21		Cym22		Cym23		Cym24
C14207	S4	270	270	270	274	240	252	242	258	314	354	248	248	147	150	264	280	235	235	287	296	284	308	234	234	0	0	239	299	0	0	302	350	0	0	217	245	173	185	0	0	0	0	0	0	196	196	265	298
C14077	S5	265	270	270	274	224	224	250	250	326	326	240	260	153	153	300	300	235	235	326	326	292	304	234	234	149	149	271	331	0	0	330	350	216	224	209	225	189	197	0	0	0	0	0	0	151	196	256	283
L62	S6	270	270	270	286	232	240	262	270	334	334	288	292	156	162	276	296	235	235	245	245	304	304	234	234	141	165	275	299	0	0	330	334	0	0	221	221	173	189	0	0	0	0	0	0	196	196	265	292
L65	S6	265	270	278	298	228	232	254	262	306	326	240	248	165	168	272	272	235	235	245	245	304	304	234	234	153	153	295	331	0	0	326	334	0	0	225	241	189	193	0	0	0	0	0	0	196	196	262	274
SPM110	S8	270	270	270	274	224	232	246	278	314	316	264	264	135	159	256	272	235	235	326	326	284	292	234	234	0	0	283	287	0	0	350	370	196	196	209	225	197	209	0	0	0	0	0	0	151	196	259	298
[truncated: 12 more columns]

## Sheet: AFP
Allele Frequencies by Population for Codominant Data
Data Sheet	Hoja1
Data Title
No. Loci	30
No. Samples	5
No. Pops.	1
Allele Frequencies and Sample Size by Populations
Locus	Allele/n	Pop1
Cym1	N	5
	265	0.2
	270	0.8
Cym2	N	5
	270	0.4
	274	0.3
	278	0.1
	286	0.1
	298	0.1
Cym3	N	5
	224	0.3
	228	0.1
	232	0.3
	240	0.2
	252	0.1
Cym4	N	5
	242	0.1
	246	0.1
	250	0.2
	254	0.1
	258	0.1
	262	0.2
	270	0.1
	278	0.1
Cym5*	N	5
	306	0.1
	314	0.2
	316	0.1
	326	0.3
	334	0.2
	354	0.1
Cym6	N	5
	240	0.2
	248	0.3
	260	0.1
	264	0.2
	288	0.1
	292	0.1
Cym7	N	5
	135	0.1
	147	0.1
	150	0.1
	153	0.2
	156	0.1
	159	0.1
	162	0.1
	165	0.1
	168	0.1
Cym8	N	5
	256	0.1
	264	0.1
	272	0.3
	276	0.1
	280	0.1
	296	0.1
	300	0.2
Cym9	N	5
	235	1
Cym10	N	5
	245	0.4
	287	0.1
	296	0.1
	326	0.4
Cym11	N	5
	284	0.2
	292	0.2
	304	0.5
	308	0.1
Cym12	N	5
	234	1
Cym13	N	3
	141	0.16667
	149	0.33333
	153	0.33333
	165	0.16667
Cym14	N	5
	239	0.1
	271	0.1
	275	0.1
	283	0.1
	287	0.1
	295	0.1
	299	0.2
	331	0.2
Cym15
Cym16*	N	5
	302	0.1
	326	0.1
	330	0.2
	334	0.2
	350	0.3
	370	0.1
Cym17	N	2
	196	0.5
	216	0.25
	224	0.25
Cym18	N	5
	209	0.2
	217	0.1
	221	0.2
	225	0.3
	241	0.1
	245	0.1
Cym19	N	5
	173	0.2
	185	0.1
	189	0.3
	193	0.1
	197	0.2
	209	0.1
Cym20
Cym21
Cym22
Cym23	N	5
	151	0.2
	196	0.8
Cym24	N	5
	256	0.1
	259	0.1
	262	0.1
	265	0.2
	274	0.1
	283	0.1
	292	0.1
	298	0.2
Cym25	N	5
	106	0.1
	114	0.1
	118	0.1
	126	0.1
	130	0.1
	134	0.1
	138	0.1
	142	0.2
	158	0.1
Cym26	N	5
	133	0.3
	157	0.3
	161	0.3
	165	0.1
Cym27	N	5
	313	1
Cym28	N	5
	154	1
Cym29	N	5
	194	0.1
	206	0.5
	210	0.4
Cym30	N	5
	192	0.1
	200	0.4
	204	0.3
	208	0.2
Warning! Results should be treated with caution given the following:
There is 40% missing data at the locus 'Cym13' in the population 'Pop1!
There is 100% missing data at the locus 'Cym15' in the population 'Pop1!
There is 60% missing data at the locus 'Cym17' in the population 'Pop1!
There is 100% missing data at the locus 'Cym20' in the population 'Pop1!
There is 100% missing data at the locus 'Cym21' in the population 'Pop1!
There is 100% missing data at the locus 'Cym22' in the population 'Pop1!

## Sheet: AGF
Allele Frequencies with Graphs by Population and Locus for Codominant Data
Data Sheet	Hoja1
Data Title
No. Loci	30
No. Samples	5
No. Pops.	1
Allele Frequencies by Populations For Graph By Locus
Locus	Allele	Pop1
Cym1	265	0.2
	270	0.8
Locus	Allele	Pop1
Cym2	270	0.4
	274	0.3
	278	0.1
	286	0.1
	298	0.1
Locus	Allele	Pop1
Cym3	224	0.3
	228	0.1
	232	0.3
	240	0.2
	252	0.1
Locus	Allele	Pop1
Cym4	242	0.1
	246	0.1
	250	0.2
	254	0.1
	258	0.1
	262	0.2
	270	0.1
	278	0.1
Locus	Allele	Pop1
Cym5*	306	0.1
	314	0.2
	316	0.1
	326	0.3
	334	0.2
	354	0.1
Locus	Allele	Pop1
Cym6	240	0.2
	248	0.3
	260	0.1
	264	0.2
	288	0.1
	292	0.1
Locus	Allele	Pop1
Cym7	135	0.1
	147	0.1
	150	0.1
	153	0.2
	156	0.1
	159	0.1
	162	0.1
	165	0.1
	168	0.1
Locus	Allele	Pop1
Cym8	256	0.1
	264	0.1
	272	0.3
	276	0.1
	280	0.1
	296	0.1
	300	0.2
Locus	Allele	Pop1
Cym9	235	1
Locus	Allele	Pop1
Cym10	245	0.4
	287	0.1
	296	0.1
	326	0.4
Locus	Allele	Pop1
Cym11	284	0.2
	292	0.2
	304	0.5
	308	0.1
Locus	Allele	Pop1
Cym12	234	1
Locus	Allele	Pop1
Cym13	141	0.16667
	149	0.33333
	153	0.33333
	165	0.16667
Locus	Allele	Pop1
Cym14	239	0.1
	271	0.1
	275	0.1
	283	0.1
	287	0.1
	295	0.1
	299	0.2
	331	0.2
Locus	Allele	Pop1
Cym15
Locus	Allele	Pop1
Cym16*	302	0.1
	326	0.1
	330	0.2
	334	0.2
	350	0.3
	370	0.1
Locus	Allele	Pop1
Cym17	196	0.5
	216	0.25
	224	0.25
Locus	Allele	Pop1
Cym18	209	0.2
	217	0.1
	221	0.2
	225	0.3
	241	0.1
	245	0.1
Locus	Allele	Pop1
Cym19	173	0.2
	185	0.1
	189	0.3
	193	0.1
	197	0.2
	209	0.1
Locus	Allele	Pop1
Cym20
Locus	Allele	Pop1
Cym21
Locus	Allele	Pop1
Cym22
Locus	Allele	Pop1
Cym23	151	0.2
	196	0.8
Locus	Allele	Pop1
Cym24	256	0.1
	259	0.1
	262	0.1
	265	0.2
	274	0.1
	283	0.1
	292	0.1
	298	0.2
Locus	Allele	Pop1
Cym25	106	0.1
	114	0.1
	118	0.1
	126	0.1
	130	0.1
	134	0.1
	138	0.1
	142	0.2
	158	0.1
Locus	Allele	Pop1
Cym26	133	0.3
	157	0.3
	161	0.3
	165	0.1
Locus	Allele	Pop1
Cym27	313	1
Locus	Allele	Pop1
Cym28	154	1
Locus	Allele	Pop1
Cym29	194	0.1
	206	0.5
	210	0.4
Locus	Allele	Pop1
Cym30	192	0.1
	200	0.4
	204	0.3
	208	0.2
Warning! Results should be treated with caution given the following:
There is 40% missing data at the locus 'Cym13' in the population 'Pop1!
There is 100% missing data at the locus 'Cym15' in the population 'Pop1!
There is 60% missing data at the locus 'Cym17' in the population 'Pop1!
There is 100% missing data at the locus 'Cym20' in the population 'Pop1!
There is 100% missing data at the locus 'Cym21' in the population 'Pop1!
There is 100% missing data at the locus 'Cym22' in the population 'Pop1!

## Sheet: HFP
Heterozygosity, Fstatistics and Polymorphism by Population for Codominant Data
Data Sheet	Hoja1
Data Title
No. Loci	30
No. Samples	5
No. Pops.	1
Sample Size, No. Alleles, No. Effective Alleles, Information Index, Observed Heterozygosity, Expected and Unbiased Expected Heterozygosity, and Fixation Index
Pop	Locus	N	Na	Ne	I	Ho	He	uHe	F
Pop1	Cym1	5	2	1.47059	0.500402	0.4	0.32	0.355556	-0.25
	Cym2	5	5	3.57143	1.41848	1	0.72	0.8	-0.388889
	Cym3	5	5	4.16667	1.50479	0.8	0.76	0.844444	-0.0526316
	Cym4	5	8	7.14286	2.02533	0.8	0.86	0.955556	0.0697674
	Cym5*	5	6	5	1.69574	0.6	0.8	0.888889	0.25
	Cym6	5	6	5	1.69574	0.6	0.8	0.888889	0.25
	Cym7	5	9	8.33333	2.16396	0.8	0.88	0.977778	0.0909091
	Cym8	5	7	5.55556	1.83437	0.6	0.82	0.911111	0.268293
	Cym9	5	1	1	0	0	0	0	#N/A
	Cym10	5	4	2.94118	1.19355	0.2	0.66	0.733333	0.69697
	Cym11	5	4	2.94118	1.22061	0.6	0.66	0.733333	0.0909091
	Cym12	5	1	1	0	0	0	0	#N/A
	Cym13	3	4	3.6	1.32966	0.333333	0.722222	0.866667	0.538462
	Cym14	5	8	7.14286	2.02533	1	0.86	0.955556	-0.162791
	Cym15	0	0	0	0	0	0	0
	Cym16*	5	6	5	1.69574	1	0.8	0.888889	-0.25
	Cym17	2	3	2.66667	1.03972	0.5	0.625	0.833333	0.2
	Cym18	5	6	5	1.69574	0.8	0.8	0.888889	-1.38778e-16
	Cym19	5	6	5	1.69574	1	0.8	0.888889	-0.25
	Cym20	0	0	0	0	0	0	0
	Cym21	0	0	0	0	0	0	0
	Cym22	0	0	0	0	0	0	0
	Cym23	5	2	1.47059	0.500402	0.4	0.32	0.355556	-0.25
	Cym24	5	8	7.14286	2.02533	1	0.86	0.955556	-0.162791
	Cym25	5	9	8.33333	2.16396	0.8	0.88	0.977778	0.0909091
	Cym26	5	4	3.57143	1.31383	0.6	0.72	0.8	0.166667
	Cym27	5	1	1	0	0	0	0	#N/A
	Cym28	5	1	1	0	0	0	0	#N/A
	Cym29	5	3	2.38095	0.943348	0.4	0.58	0.644444	0.310345
	Cym30	5	4	3.33333	1.27985	0.4	0.7	0.777778	0.428571
Mean and SE over Loci for each Pop
Pop		N	Na	Ne	I	Ho	He	uHe	F
Pop1	Mean	4.16667	4.1	3.49216	1.09872	0.487778	0.531574	0.597407	0.0765773
	SE	0.325482	0.523801	0.464	0.143811	0.0669817	0.0642543	0.0720194	0.0516107
Percentage of Polymorphic Loci
Population	%P
Pop1	0.733333
Na = No. of Different Alleles
Ne = No. of Effective Alleles = 1 / (Sum pi^2)
I = Shannon's Information Index = -1* Sum (pi * Ln (pi))
Ho = Observed Heterozygosity = No. of Hets / N
He = Expected Heterozygosity = 1 - Sum pi^2
uHe = Unbiased Expected Heterozygosity = (2N / (2N-1)) * He
F = Fixation Index = (He - Ho) / He = 1 - (Ho / He)
Where pi is the frequency of the ith allele for the population & Sum pi^2 is the sum of the squared population allele frequencies.
Warning! Results should be treated with caution given the following:
There is 40% missing data at the locus 'Cym13' in the population 'Pop1!
There is 100% missing data at the locus 'Cym15' in the population 'Pop1!
There is 60% missing data at the locus 'Cym17' in the population 'Pop1!
There is 100% missing data at the locus 'Cym20' in the population 'Pop1!
There is 100% missing data at the locus 'Cym21' in the population 'Pop1!
There is 100% missing data at the locus 'Cym22' in the population 'Pop1!

## Sheet: Hoja2
Locus	Motif	Primer sequence (5’ – 3’)	Range (bp)		Na	PIC	HO	HE	PHWE
Cym03	(AAAG)n	F:TGCACTTAAATCCTGTCCATAAGC R:TCTGGATTGAGGCTTGAACG	212-264	13		0.733	0.716	0.762	0.000**
Cym04	(ATCT)n	F:TGAGATTCATAAATTGGGAAGAGG R:AAAGGCATGTCTGTGTTGCC	230-298	18		0.898	0.84	0.908	0.010*
Cym06	(AAAT)n	F:TCATCTTCCATTATTTGTGCTGG R:GAGGAACGATTTACCCATGC	224-324	23		0.92	0.819	0.926	0.000**
Cym07	(ATT)n	F:AGGCTCATTAGTACCAGCAGC R:TGTGCACAACAGGAACATCC	111-195	27		0.941	0.861	0.945	0.000**
Cym08	(ATAC)n	F:ACCAAACTGGAAGACAGCCC	216-332	29		0.939	0.765	0.943	0.000**
		R:TAAACAACTTCCACACCGGC
Cym10	(TTC)n	F:TTACTGCGAGCGGACCTACC R:CAGCCAACATGGTTTGTATGG	236-407	40		0.929	0.647	0.935	0.000**
Cym11	(AAAT)n	F:AACCCAAGCCTTCAATCAGG R:TGACCAACCGTATCCCTGC	280-312	9		0.771	0.691	0.797	0.000**
Cym14	(ATCT)n	F:TGTATGGTTTTGTCATTTGCACC R:CCTCAGGGAGTTATTTGCCG	215-375	35		0.954	0.842	0.957	0.000**
Cym16	(ATCT)n	F:GAAAGGGCAAATAACCTACTGC R:ATACCGGTTGTGCTGTGACC	254-414	34		0.928	0.408	0.934	0.000**
Cym18	(ATGG)n	F:CAGGGCAAATACTGCCTTCC R:TCCACAAAGAAGGCCACTCC	185-289	27		0.922	0.873	0.928	0.023*
Cym19	(TCTG)n	F:TGGCGTATAAACATCAGCGG	157-225	17		0.846	0.851	0.861	0.53
		R:CTGGAACTGCCAAAGATCCC
Cym24	(ATT)n	F:GCTGGACTTCCATATCCACTCG R:GCTATTTCTTCCCCTGCATCG	250-325	26		0.946	0.91	0.95	0.011*
Cym25	(AAAT)n	F:CCCTGCCTTCATTAGCATCC R:CCAGCCTTCCTCTTTCTCCC	106-198	23		0.91	0.843	0.918	0.000**
Cym26	(AAAG)n	F:CAACTCGGAGTGACCTACCG R:CTGTGTGGACCGAGTGTTCC	125-197	19		0.9	0.833	0.909	0.000*
Cym29	(AATG)n	F:ATCTGGCAGTTTGTCCAGGG R:CAGTGTCCCAGACCGAGACC	190-234	12		0.791	0.792	0.816	0.114
Cym30	(AGTG)n	F:GACGTTCCATCGCTTCATCC R:GAGAGAGTCTGACTGATGACCAGC	184-236	14		0.751	0.763	0.782	0.6

## Sheet: HFL
Heterozygosity, Fstatistics and Polymorphism by Locus for Codominant Data
Data Sheet	Hoja1
Data Title
No. Loci	30
No. Samples	5
No. Pops.	1
Sample Size, No. Alleles, No. Effective Alleles, Information Index, Observed Heterozygosity, Expected and Unbiased Expected Heterozygosity, and Fixation Index
Pop		Cym1	Cym2	Cym3	Cym4	Cym5*	Cym6	Cym7	Cym8	Cym9	Cym10	Cym11	Cym12	Cym13	Cym14	Cym15	Cym16*	Cym17	Cym18	Cym19	Cym20	Cym21	Cym22	Cym23	Cym24	Cym25	Cym26	Cym27	Cym28	Cym29	Cym30
Pop1	N	5	5	5	5	5	5	5	5	5	5	5	5	3	5	0	5	2	5	5	0	0	0	5	5	5	5	5	5	5	5
	Na	2	5	5	8	6	6	9	7	1	4	4	1	4	8	0	6	3	6	6	0	0	0	2	8	9	4	1	1	3	4
	Ne	1.47059	3.57143	4.16667	7.14286	5	5	8.33333	5.55556	1	2.94118	2.94118	1	3.6	7.14286	0	5	2.66667	5	5	0	0	0	1.47059	7.14286	8.33333	3.57143	1	1	2.38095	3.33333
	I	0.500402	1.41848	1.50479	2.02533	1.69574	1.69574	2.16396	1.83437	0	1.19355	1.22061	0	1.32966	2.02533	0	1.69574	1.03972	1.69574	1.69574	0	0	0	0.500402	2.02533	2.16396	1.31383	0	0	0.943348	1.27985
	Ho	0.4	1	0.8	0.8	0.6	0.6	0.8	0.6	0	0.2	0.6	0	0.333333	1	0	1	0.5	0.8	1	0	0	0	0.4	1	0.8	0.6	0	0	0.4	0.4
	He	0.32	0.72	0.76	0.86	0.8	0.8	0.88	0.82	0	0.66	0.66	0	0.722222	0.86	0	0.8	0.625	0.8	0.8	0	0	0	0.32	0.86	0.88	0.72	0	0	0.58	0.7
	uHe	0.355556	0.8	0.844444	0.955556	0.888889	0.888889	0.977778	0.911111	0	0.733333	0.733333	0	0.866667	0.955556	0	0.888889	0.833333	0.888889	0.888889	0	0	0	0.355556	0.955556	0.977778	0.8	0	0	0.644444	0.777778
	F	-0.25	-0.388889	-0.0526316	0.0697674	0.25	0.25	0.0909091	0.268293	#N/A	0.69697	0.0909091	#N/A	0.538462	-0.162791		-0.25	0.2	-1.38778e-16	-0.25				-0.25	-0.162791	0.0909091	0.166667	#N/A	#N/A	0.310345	0.428571
Grand Mean and SE over Pops and Loci
		Total
N	Mean	4.16667
	SE	0.325482
Na	Mean	4.1
	SE	0.523801
Ne	Mean	3.49216
	SE	0.464
I	Mean	1.09872
	SE	0.143811
Ho	Mean	0.487778
	SE	0.0669817
He	Mean	0.531574
	SE	0.0642543
uHe	Mean	0.597407
	SE	0.0720194
F	Mean	0.0765773
	SE	0.0516107
Percentage of Polymorphic Loci
Population	%P
Pop1	0.733333
Na = No. of Different Alleles
Ne = No. of Effective Alleles = 1 / (Sum pi^2)
I = Shannon's Information Index = -1* Sum (pi * Ln (pi))
Ho = Observed Heterozygosity = No. of Hets / N
He = Expected Heterozygosity = 1 - Sum pi^2
uHe = Unbiased Expected Heterozygosity = (2N / (2N-1)) * He
F = Fixation Index = (He - Ho) / He = 1 - (Ho / He)
Where pi is the frequency of the ith allele for the population & Sum pi^2 is the sum of the squared population allele frequencies.
Warning! Results should be treated with caution given the following:
There is 40% missing data at the locus 'Cym13' in the population 'Pop1!
There is 100% missing data at the locus 'Cym15' in the population 'Pop1!
There is 60% missing data at the locus 'Cym17' in the population 'Pop1!
There is 100% missing data at the locus 'Cym20' in the population 'Pop1!
There is 100% missing data at the locus 'Cym21' in the population 'Pop1!
There is 100% missing data at the locus 'Cym22' in the population 'Pop1!
